# Supplementary material for: PEMT: a patent enrichment tool for drug discovery
Source: Bioinformatics. 2022 Nov 2;39(1):btac716. doi: 10.1093/bioinformatics/btac716 (PMC9805556; doi:10.1093/bioinformatics/btac716)
Supplement: btac716_Supplementary_Data [file btac716_supplementary_data.zip]

Archive with 9 entries (8 files):
- btac716_Supplementary_Data/
- btac716_Supplementary_Data/PEMT Supplementary.docx
- btac716_Supplementary_Data/supplement_figure_1.jpg
- btac716_Supplementary_Data/supplement_figure_2.jpg
- btac716_Supplementary_Data/supplement_figure_3.jpg
- btac716_Supplementary_Data/supplement_figure_4.tif
- btac716_Supplementary_Data/Tables - Table 1.tsv
- btac716_Supplementary_Data/Tables - Table 2.tsv
- btac716_Supplementary_Data/Tables - Table 3.tsv
