# Supplementary material for: PEMT: a patent enrichment tool for drug discovery
Source: Bioinformatics. 2022 Nov 2;39(1):btac716. doi: 10.1093/bioinformatics/btac716 (PMC9805556; doi:10.1093/bioinformatics/btac716)
Supplement: btac716_Supplementary_Data [file btac716_supplementary_data.zip › btac716_Supplementary_Data/Tables - Table 1.tsv]

IPC Code	Description of the class
A23B	Modulators relevant for preserving purposes
A23C	Modulators containing protein compositions from dairy products
A23D	Modulators correlating to edible oils and fats
A23F	Modulators derived from coffee, tea, and their substitutes
A23G	Cocoa related modulators
A23J	Modulators with effect on protein compositions in food
A23L	Modulators found in food, foodstuff, or non-alcoholic beverages
A23N	Modulators involved in treating fruits, vegetables, flowers
A23P	Modulators found in food
A61B	Modulators involved in medical, veterinary, or in hygiene science
A61C	Modulators used for diagnosis or in surgery
A61D	Modulators used in veterinary instruments and tools
A61P	Modulators used in medicinal preparations for specific therapeutic activities
C01B	Modulators containing non-metallic elements
C01C	Modulators containing ammonia and/or cyanogen
C01G	Modulators containing metallic elements
C07B	Modulators belonging to organic chemistry
C07C	Acyclic or carbocyclic modulators
C07D	Heterocyclic modulators
C07F	Acyclic, carbocyclic or heterocyclic modulators with elements other than carbon, hydrogen, halogen, oxygen, nitrogen, sulphur, selenium, or tellurium
C07G	Modulators with unknown constitutions
C07H	Sugar derived modulators
C07J	Modulators belonging to steroids
C07K	Modulators containing peptides
C08B	Modulators containing polysaccharides and its derivatives
C08C	Modulators involved in modification of rubber
C08F	Macromolecular modulators obtained by reactions between carbon-carbon unsaturated bonds
C08G	Macromolecular modulators obtained by other reactions than C08F
C08H	Natural macromolecular derivative compounds
C08J	Modulators that do not belong to classes C08B, C08C, C08F, C09G, or C08H
C08K	Modulators containing inorganic or non-macromolecular organic substrates
C08L	Compositions of macromolecular modulators
C12P	Modulators requiring fermentation or enzyme for synthesis
C12Q	Modulators involved in testing of enzymes, nucleic acids, or microorganisms
