# Supplementary material for: PEMT: a patent enrichment tool for drug discovery
Source: Bioinformatics. 2022 Nov 2;39(1):btac716. doi: 10.1093/bioinformatics/btac716 (PMC9805556; doi:10.1093/bioinformatics/btac716)
Supplement: btac716_Supplementary_Data [file btac716_supplementary_data.zip › btac716_Supplementary_Data/Tables - Table 2.tsv]

ChEMBL identifiers of modulators	Number of chemicals	Number of patents
CHEMBL379218	1	19
CHEMBL49120	1	15
CHEMBL2063869	1	10
CHEMBL1233663, CHEMBL299763	2	9
CHEMBL195008, CHEMBL1233603	2	8
CHEMBL254381, CHEMBL1944698	2	7
CHEMBL45827	1	6
CHEMBL193306, CHEMBL4632920, CHEMBL4645739, CHEMBL4640792, CHEMBL4649871, CHEMBL4645691, CHEMBL4641999, CHEMBL195903, CHEMBL195398, CHEMBL195847, CHEMBL194498, CHEMBL4633651, CHEMBL4635844, CHEMBL4649877, CHEMBL4634839, CHEMBL4634395, CHEMBL4649211, CHEMBL4637272, CHEMBL4637311, CHEMBL4647586, CHEMBL4638502, CHEMBL4638556, CHEMBL4635864, CHEMBL4637262, CHEMBL4635564, CHEMBL4637134, CHEMBL4647311	27	5
CHEMBL1952210, CHEMBL3908855, CHEMBL1952211, CHEMBL606964	4	4
CHEMBL4648466, CHEMBL4648473, CHEMBL2153485, CHEMBL2153483, CHEMBL2153497, CHEMBL140808, CHEMBL143147, CHEMBL301612, CHEMBL2153480, CHEMBL2153478, CHEMBL2153477, CHEMBL2153476, CHEMBL4633530	13	3
CHEMBL374805, CHEMBL228133, CHEMBL3613599, CHEMBL226625, CHEMBL438483, CHEMBL2153481, CHEMBL2153484, CHEMBL272552, CHEMBL271669, CHEMBL429586, CHEMBL213618, CHEMBL2063868, CHEMBL378963, CHEMBL299194, CHEMBL383264, CHEMBL383541, CHEMBL207544, CHEMBL1507269, CHEMBL469844	19	2
CHEMBL4282830, CHEMBL4280490, CHEMBL4291117, CHEMBL4277753, CHEMBL75188, CHEMBL299026, CHEMBL4290716, CHEMBL57347, CHEMBL57323, CHEMBL520851, CHEMBL4285691, CHEMBL432738, CHEMBL2414636, CHEMBL56236, CHEMBL57366, CHEMBL301483, CHEMBL51028, CHEMBL51485, CHEMBL298679, CHEMBL50647, CHEMBL1482983, CHEMBL1429822, CHEMBL227605, CHEMBL4071045	24	1
