# Supplementary material for: PEMT: a patent enrichment tool for drug discovery
Source: Bioinformatics. 2022 Nov 2;39(1):btac716. doi: 10.1093/bioinformatics/btac716 (PMC9805556; doi:10.1093/bioinformatics/btac716)
Supplement: btac716_Supplementary_Data [file btac716_supplementary_data.zip › btac716_Supplementary_Data/Tables - Table 3.tsv]

Patent status	Patent designation code	Number of patents
Granted patents	A1 document	90
	A2 document	13
	A4 document	2
Patents in the process of being granted	B1 document	3
	B2 document	26
